# Supplementary material for: Orthogonal immunoassays for IgG antibodies to SARS-CoV-2 antigens reveal that immune response lasts beyond 4 mo post illness onset
Source: Proc Natl Acad Sci U S A. 2021 Jan 14;118(5):e2021615118. doi: 10.1073/pnas.2021615118 (PMC7865175; doi:10.1073/pnas.2021615118)
Supplement: Supplementary File [file pnas.2021615118.sd01.xlsx]

## Sheet: RBD
RBD ELISA: OD Ratios and Quantiative Estimation of Titers
Deidentified Specimen #	Severity of Illness	Age	Gender	RT-PCR Nasal Swab Test Outcome	Time of 1st draw PSO	Time of 2nd draw PSO	Time of 3rd draw PSO	First Draw					Second Draw					Third Draw
								ug/ml (multiplied by dilution factor)	Average of n=2 runs (Log10 ng/ml)	Endpoint Titer	OD ratio at 1:400	Average of n=2 runs (OD ratio at 1:400)	ug/ml (multiplied dilution factor)	Average of n=2 runs (Log10 ng/ml)	Endpoint Titer	OD ratio at 1:400	Average of n=2 runs (OD ratio at 1:400)	ug/ml (multiplied dilution factor)	Average of n=2 runs (Log10 ng/ml)	Endpoint Titer	OD ratio at 1:400	Average of n=2 runs (OD ratio at 1:400)
1	Mild	46	F	Negative	58			0.0932849	2.03087	<40	0.835556	0.836636
								0.123572		<40	0.837717
2	Mild	48	M	Positive	75		140	1.80669	3.17793	400	1.63014	1.7183						2.22772	3.24731	400	1.80495	1.85932
								1.25595		400	1.80646							1.40204		400	1.91369
3	Mild	40	F	Negative	86	114	142	0.370737	2.7421	<40	0.575664	0.874644	0.391582	2.90857	<40	0.585406	1.14962	0.365085	2.71743	<40	0.573007	0.847526
								0.822508		<40	1.17362		1.67616		<40	1.71383		0.74552		<40	1.12205
4	Moderate	42	M	Positive	38	66	94	81.372	4.79636	>4000	7.39861	8.16486	33.8193	4.44923	>4000	5.56446	6.43114	25.1607	4.29105	>4000	4.91263	5.53018
								48.1119		>4000	8.93112		23.4045		>4000	7.29782		15.1833		>4000	6.14772
5	Mild	73	M	Positive	38	66	94	22.3558	4.26241	>4000	4.65579	5.38321	17.9523	4.12958	>4000	4.19083	4.62273	12.2554	3.97192	>4000	3.43627	3.80975
								14.9773		>4000	6.11062		10.1167		>4000	5.05463		7.16997		>4000	4.18324
6	Severe	69	F	Positive	36	64	92	57.8252	4.62078	>4000	6.72199	7.32344	31.7065	4.34082	>4000	5.42187	5.78208	26.1884	4.25941	>4000	5.00031	5.32201
								30.1612		>4000	7.9249		15.153		>4000	6.14229		12.6098		>4000	5.64371
7	Severe	65	M	Negative	71	97	132	67.2073	4.82537	>4000	13.3274	14.8424	37.8074	4.90398	>4000	11.6557	15.2166	61.3042	4.88423	>4000	13.0948	15.2877
								66.5754		>4000	16.3573		169.977		>4000	18.7776		95.7126		>4000	17.4807
8	No Covid Illness	42	M	Not tested	88			0.0690794	1.94368	<40	0.811023	0.807676
								0.111688		<40	0.80433
9	Severe	42	F	Positive	66	94	121	8.309	3.82802	>4000	2.76319	3.15967	7.33006	3.73963	>4000	2.56923	2.77857	7.33871	3.71951	>4000	2.571	2.69394
								5.4513		>4000	3.55616		4.11301		>4000	2.9879		3.74454		>4000	2.81688
10	Mild	32	F	Positive	84	110		1.18497	3.04193	400	2.1706	2.09452	1.14213	3.03745	400	2.12334	2.0807
								1.02366		400	2.01843		1.04039		400	2.03806
11	Mild	42	F	Not tested	79	110	139	9.03683	3.93065	>4000	7.87697	7.64292	5.35511	3.74252	>4000	5.87262	6.02472	5.3422	3.69632	>4000	5.86426	5.67701
								8.04045		>4000	7.40887		5.70515		>4000	6.17681		4.62292		>4000	5.48976
12	Moderate	50	F	Positive	59	87	116	6.19396	3.74723	>4000	6.39252	6.07904	3.76962	3.56251	>4000	4.75092	4.72562	3.09835	3.47368	>4000	4.20763	4.17486
								5.04077		>4000	5.76557		3.53765		>4000	4.70032		2.85915		>4000	4.14209
13	Severe	45	M	Positive	68	99	126	29.4522	4.40882	>4000	7.07414	7.94351	23.0816	4.2389	>4000	6.34283	6.56987	26.1202	4.25962	>4000	6.7114	6.70466
								22.3113		>4000	8.81287		13.0176		>4000	6.7969		12.6552		>4000	6.69791
14	Mild	60	M	Positive	79	107	135	4.55138	3.6524	>4000	5.32933	5.34431	3.90004	3.56859	>4000	4.85122	4.76751	3.88035	3.56892	>4000	4.83618	4.76908
								4.43255		>4000	5.35929		3.51657		>4000	4.6838		3.53976		>4000	4.70197
15	Moderate	52	F	Positive	61	90	115	11.4892	4.01814	>4000	8.90338	8.46827	5.17597	3.72577	>4000	5.7556	5.89354	4.28805	3.62176	>4000	5.14043	5.12682
								9.4623		>4000	8.03315		5.46446		>4000	6.03147		4.0857		>4000	5.11321
16	Mild	39	F	Positive	73	102	128	3.02948	3.46909	>4000	4.14912	4.14726	3.82154	3.57837	>4000	4.79104	4.82908	6.35854	3.85632	>4000	6.48947	6.96651
								2.86297		>4000	4.1454		3.75411		>4000	4.86713		8.11477		>4000	7.44355
17	No Covid Illness	46	F	Negative				0.105506	2.0576	<40	0.845657	0.84017
								0.123572		<40	0.834682
18	Mild	45	F	Not Tested	74	102	128	6.17709	3.77941	>4000	6.38249	6.32589	6.18552	3.80321	>4000	6.3875	6.5175	5.96301	3.76839	>4000	6.25377	6.23511
								5.86179		>4000	6.26929		6.53192		>4000	6.6475		5.77194		>4000	6.21644
19	Mild	22	M	Positive	62	90	116	1.04203	3.11424	>4000	2.83238	3.13852	0.961956	2.97815	>4000	2.69503	2.56135	0.878083	2.93613	>4000	2.55006	2.417
								1.62408		>4000	3.44466		0.940053		>4000	2.42767		0.848648		>4000	2.28394
20	Severe	53	F	Positive	75	103	129	2.21902	3.34542	>4000	4.71402	4.47692	1.59505	3.20992	>4000	3.74954	3.61429	1.46308	3.18211	>4000	3.53589	3.45982
								2.21143		>4000	4.23983		1.64844		>4000	3.47903		1.5811		>4000	3.38374
21	Moderate	21	M	Positive	77	105	131	4.88741	3.68999	>4000	8.06526	7.60852	5.38617	3.76572	>4000	8.57496	8.44139	4.4575	3.67985	>4000	7.59981	7.47655
								4.90798		>4000	7.15178		6.31199		>4000	8.30781		5.13589		>4000	7.3533
22	Mild	29	F	Positive	63	91	118	1.09576	3.05735	>4000	2.92394	2.86639	0.931865	2.92795	>4000	2.64315	2.40106	0.67567	2.85258	>4000	2.19601	2.16187
								1.18847		>4000	2.80885		0.770113		>4000	2.15897		0.750613		>4000	2.12772
23	moderate	48	F	Positive	72	100	123	14.4005	4.15533	>4000	7.99582	8.68043	10.3781	4.05517	>4000	6.72108	7.71883	11.3764	4.11165	>4000	7.07156	8.30323
								14.2		>4000	9.36503		12.423		>4000	8.71659		14.6995		>4000	9.53491
24	No Covid Illness	51	M	Not Tested	68	96	119	3.53245	3.57891	>4000	3.40551	3.85998	2.61474	3.4217	>4000	2.7914	3.01317	2.306	3.40141	>4000	2.57274	2.93945
								4.07149		>4000	4.31445		2.66669		>4000	3.23493		2.75399		>4000	3.30617
25	No Covid Illness	20	F	Not Tested	68	96	119	13.9135	4.17597	>4000	7.85935	8.93185	9.66443	4.03887	>4000	6.45435	7.57633	9.98752	4.04344	>4000	6.57686	7.60928
								16.162		>4000	10.0043		12.3758		>4000	8.69832		12.2301		>4000	8.6417
26	Mild	18	F	Not Tested	68	96	119	10.0165	4.03439	>4000	6.58771	7.50876	12.615	4.19006	>4000	7.47321	9.1452	15.7318	4.27477	>4000	8.34785	10.0045
								11.6969		>4000	8.42981		19.0211		>4000	10.8172		22.5301		>4000	11.6611
27	Mild	27	F	Not Tested	92	120	140	1.51845	3.18684	>4000	3.62593	3.48765	1.10564	3.03364	>4000	2.94073	2.77402	0.970822	2.97383	>4000	2.71029	2.54789
								1.55698		>4000	3.34937		1.05602		>4000	2.60732		0.913104		>4000	2.38549
28	No Covid Illness	70	F	Not Tested				0.0898161	2.10377	<40	0.698224	0.766823
								0.179552		<40	0.835421
29	Mild	29	F	Negative	97			0.114288	2.17452	<40	0.750554	0.810963
								0.195454		<40	0.871372
30	No Covid Illness	25	M	Not Tested				0.0979174	2.04645	<40	0.713175	0.714381
								0.126485		<40	0.715586
31	No Covid Illness	23	M	Not Tested	103			0.199001	2.33637	<40	0.892591	0.921356
								0.23653		<40	0.95012
32	No Covid Illness	54	M	Not Tested				0.260711	2.45087	<40	1.00772	1.05339
								0.305902		<40	1.09906
33	No Covid Illness	55	M	Negative	124			0.0898161	2.07365	<40	0.696729	0.744676
								0.156298		<40	0.792623
34	Mild	27	F	Positive	81	109		0.48838	2.70445	40	1.00518	1.10887	0.453712	2.5931	40	0.986242	1.01196
								0.524988		40	1.21255		0.338392		40	1.03768
35	No Covid Illness	58	F	Not tested				0.111981	1.7858	<40	0.778324	0.822083
								0.0333016		<40	0.865843
36	No Covid Illness	48	F	Not tested	32			0.16251	2.01893	<40	0.809457	0.848968
								0.0671392		<40	0.888479
37	Moderate	61	F	Negative	105	133		9.62567	3.87412	4000	4.03529	4.18869	8.31894	3.8511	4000	3.71917	4.08177
								5.8185		4000	4.3421		6.05534		4000	4.44438
38	No Covid Illness	38	F	Not tested				0.241372	2.51783	<40	0.856156	0.975125
								0.449751		<40	1.09409
39	Mild	32	M	Positive	88			1.78584	3.37808	>4000	1.61891	2.02711
								3.19383		>4000	2.4353
40	No Covid Illness	53	F	Not tested				0.350944	2.33858	<40	0.918422	0.916655
								0.135497		<40	0.914888
41	No Covid Illness	45	F	Not tested	70			0.407302	2.37092	<40	0.949555	0.939767
								0.135497		<40	0.929979
42	No Covid Illness	67	M	Not tested				0.685918	2.81205	>4000	1.26644	1.43791
								0.613509		>4000	1.60939
43	No Covid Illness	26	F	Negative	80			0.0823172	2.07399	<40	0.985272	0.895393
								0.170802		<40	0.805514
44	No Covid Illness	31	M	Not tested	103	130		0.512603	2.68027	<40	1.01829	1.07995	0.572557	2.73823	<40	1.05034	1.13062
								0.447472		<40	1.14161		0.523158		<40	1.2109
45	Mild	32	M	Not tested	111	138		1.0004	2.91233	400	1.26594	1.30194	1.68796	3.07915	400	1.57915	1.53608
								0.667547		400	1.33793		0.852962		400	1.49301
46	Mild	65	M	Not tested	113			0.235362	2.38075	40	1.37974	1.16385
								0.245343		40	0.947952
47	No Covid Illness	35	F	Negative	117			0.0480073	1.93549	<40	0.88529	0.828211
								0.154764		<40	0.771132
48	Moderate	64	F	Negative	114			5.58591	3.69066	>4000	10.449	8.2247
								4.30759		>4000	6.00042
49	No Covid Illness	31	F	Negative	113			0.569336	2.671	400	2.2105	1.71102
								0.386034		400	1.21155
50	Moderate	61	M	Not tested	175			0.089196	2.12045	<40	0.999814	0.926404
								0.195234		<40	0.852994
51	No Covid Illness	62	M	Not tested	130			0.214729	2.16859	<40	0.84059	0.874909
								0.101225		<40	0.909229
52	Mild	26	F	Positive	107			5.13489	3.67456	>4000	2.83053	3.24482
								4.35096		>4000	3.65911

## Sheet: S1 
S1 ELISA: OD Ratios and Quantiative Estimation of Titers
Deidentified Specimen #	Severity of Illness	Age	Gender	RT-PCR Nasal Swab Test Outcome	Time of 1st draw PSO	Time of 2nd draw PSO	Time of 3rd draw PSO	First Draw					Second Draw					Third Draw
								ug/ml (multiplied by dilution factor)	Average of n=2 runs (Log10 ng/ml)	Endpoint Titer	OD ratio at 1:1000	Average of n=2 runs (OD ratio at 1:1000)	ug/ml (multiplied by dilution factor)	Average of n=2 runs (Log10 ng/ml)	Endpoint Titer	OD ratio at 1:1000	Average of n=2 runs (OD ratio at 1:1000)	ug/ml (multiplied by dilution factor)	Average of n=2 runs (Log10 ng/ml)	Endpoint Titer	OD ratio at 1:1000	Average of n=2 runs (OD ratio at 1:1000)
1	Mild	46	F	Negative	58			0.161082	1.98472	<100	0.841649	0.864991
								0.0579		<100	0.888334
2	Mild	48	M	Positive	75		140	1.13678	3.0894	>10000	2.14595	2.32942						1.49362	3.1391	>10000	2.50723	2.47833
								1.32777		>10000	2.51289							1.27045		>10000	2.44942
3	Mild	40	F	Negative	86	114	142	0.500371	2.67333	1000	1.30645	1.30513	0.552658	2.74159	1000	1.34015	1.37623	0.831972	2.79199	1000	1.51651	1.41905
								0.443989		1000	1.30381		0.550453		1000	1.41231		0.461177		1000	1.32159
4	Moderate	42	M	Positive	38	66	94	75.4971	4.8963	>10000	13.4262	14.3648	31.4543	4.53542	>10000	10.0618	11.8576	18.767	4.2864	>10000	7.92631	9.09567
								82.1616		>10000	15.3034		37.4245		>10000	13.6535		19.9251		>10000	10.265
5	Mild	73	M	Positive	38	66	94	19.4424	4.29482	>10000	8.06897	9.1759	11.7759	4.10179	>10000	6.15817	7.26887	9.07501	3.98834	>10000	5.28982	6.25662
								19.994		>10000	10.2828		13.5701		>10000	8.37958		10.4434		>10000	7.22341
6	Severe	69	F	Positive	36	64	92	100.486	5.02457	>10000	14.3204	16.7271	23.5112	4.42962	>10000	8.84857	10.7148	20.0822	4.36923	>10000	8.2004	10.0634
								111.439		>10000	19.1338		30.7585		>10000	12.5809		27.2677		>10000	11.9264
7	Severe	65	M	Negative	71	97	132	67.5094	4.88431	>10000	19.577	20.167	72.4281	4.83003	>10000	19.9123	19.6368	41.8867	4.6354	>10000	17.0429	17.3326
								86.948		>10000	20.757		63.1169		>10000	19.3614		44.5377		>10000	17.6223
8	No Covid Illness	42	M	Not tested	88			0.243811	2.17213	<100	0.956182	0.962394
								0.0906		<100	0.968605
9	Severe	42	F	Positive	66	94	121	9.1205	3.94497	1000	5.30555	5.85448	6.8563	3.83572	1000	4.46978	5.04261
								8.50981		1000	6.40342		6.84452		1000	5.61544		5.98054	3.77674	1000	5.17076
10	Mild	32	F	Positive	84	110		2.28969	3.26064	1000	2.46721	2.31725	1.56052	3.15431	1000	1.97176	2.00852
								1.45047		1000	2.1673		1.30422		1000	2.04529
11	Mild	42	F	Not tested	79	110	139	9.24553	3.97518	>10000	8.22612	8.62878	5.90427	3.78964	>10000	6.19688	6.65628	5.0483	3.66492	>10000	5.59454	5.54087
								9.64765		>10000	9.03144		6.42849		>10000	7.11568		4.23349		>10000	5.48719
12	Moderate	50	F	Positive	59	87	116	11.5615	4.00753	>10000	9.39571	9.02627	6.99954	3.82552	>10000	6.91423	7.00428	5.00814	3.67313	>10000	5.5653	5.6068
								8.95459		>10000	8.65683		6.39681		>10000	7.09433		4.4319		>10000	5.64829
13	Severe	45	M	Positive	68	99	126	24.7509	4.37435	>10000	13.8928	13.8495	14.1015	4.1034	>10000	10.5088	10.2097	10.9713	4.02935	>10000	9.11306	9.27412
								22.6521		>10000	13.8063		11.4164		>10000	9.91071		10.4339		>10000	9.43517
14	Mild	60	M	Positive	79	107	135	5.47074	3.71483	>10000	5.89669	5.96271	4.64704	3.62272	>10000	5.29825	5.20541	4.24559	3.56312	>10000	4.9922	4.76998
								4.91597		>10000	6.02873		3.7867		>10000	5.11258		3.14994		>10000	4.54775
15	Moderate	52	F	Positive	61	90	115	12.594	4.05412	>10000	9.86745	9.5892	6.37582	3.7429	>10000	6.51267	6.22606	4.50236	3.59168	>10000	5.18908	4.97614
								10.1875		>10000	9.31095		4.80036		>10000	5.93944		3.38774		>10000	4.7632
16	Mild	39	F	Positive	73	102	128	4.67697	3.6215	1000	4.98848	5.06785	5.74419	3.71078	1000	5.69454	5.79564	5.80679	3.73838	1000	5.73404	6.04866
								3.74144		1000	5.14723		4.59548		1000	5.89675		5.16208		1000	6.36329
17	No Covid Illness	46	F	Negative				0	1.47037	<100	0.925859	0.933626
								0.872462		<100	0.941394
18	Mild	45	F	Not Tested	74	102	128	9.80643	3.96022	>10000	7.91145	8.3085	10.7426	3.94161	>10000	8.34101	8.07586	8.97949	3.89104	>10000	7.50987	7.53123
								8.4903		>10000	8.70554		7.11405		>10000	7.81071		6.7426		>10000	7.55258
19	Mild	22	M	Positive	62	90	116	2.30344	3.32534	1000	3.14352	3.24671	3.69067	3.36182	1000	4.27419	3.52524	1.86413	3.17054	1000	2.74687	2.60957
								1.94226		1000	3.3499		1.43392		1000	2.77629		1.1765		1000	2.47228
20	Severe	53	F	Positive	75	103	129	2.99069	3.47029	1000	3.72449	4.04389	2.25862	3.31892	1000	3.10402	3.21644	1.96947	3.23498	1000	2.84398	2.84742
								2.91613		1000	4.36329		1.92309		1000	3.32887		1.49832		1000	2.85086
21	Moderate	21	M	Positive	77	105	131	7.96343	3.82209	1000	6.98486	6.8213	8.82202	3.88659	1000	7.43088	7.48504	7.40571	3.79568	1000	6.68038	6.56486
								5.5345		1000	6.65774		6.72364		1000	7.5392		5.26968		1000	6.44933
22	Mild	29	F	Positive	63	91	118	2.0315	3.27372	>10000	3.24178	3.24763	1.74325	3.16743	>10000	2.94584	2.79601	1.37085	3.08502	>10000	2.54932	2.49496
								1.73629		>10000	3.25349		1.24022		>10000	2.64617		1.07908		>10000	2.44059
23	moderate	48	F	Positive	72	100	123	24.4707	4.34267	>10000	14.9362	14.721	15.9246	4.12378	>10000	12.0251	11.3888	12.6172	4.00725	>10000	10.5493	9.76542
								19.8016		>10000	14.5058		11.1045		>10000	10.7525		8.1946		>10000	8.98152
24	No Covid Illness	51	M	Not Tested	68	96	119	5.13879	3.63251	>10000	5.98066	5.61198	4.20863	3.51652	>10000	5.23404	4.7134	3.37761	3.40824	>10000	4.51838	4.0057
								3.58228		>10000	5.2433		2.56389		>10000	4.19276		1.94027		>10000	3.49302
25	No Covid Illness	20	F	Not Tested	68	96	119	28.8666	4.29351	>10000	16.0832	14.0035	16.924	4.11637	>10000	12.4255	11.3024	14.0956	4.07535	>10000	11.2398	10.6916
								13.3849		>10000	11.9238		10.0981		>10000	10.1792		10.0374		>10000	10.1433
26	Mild	18	F	Not Tested	68	96	119	14.8011	4.05925	>10000	11.5513	10.4899	20.9607	4.20497	>10000	13.8685	12.6179	15.639	4.16207	>10000	11.9072	11.94
								8.87576		>10000	9.42852		12.2614		>10000	11.3674		13.4877		>10000	11.9728
27	Mild	27	F	Not Tested	92	120	140	2.18699	3.36175	1000	2.56605	2.64277	1.64679	3.21447	1000	2.19308	2.18726	1.61146	3.19981	1000	2.16783	2.14841
								2.41911		1000	2.7195		1.63047		1000	2.18143		1.55742		1000	2.12898
28	No Covid Illness	70	F	Not Tested				0	1.33491	<100	0.895118	0.898874
								0.46754		<100	0.90263
29	Mild	29	F	Negative	97			0	1.29804	<100	0.877034	0.886141
								0.394522		<100	0.895247
30	No Covid Illness	25	M	Not Tested				0	1.48488	<100	0.949367	0.948149
								0.932736		<100	0.946931
31	No Covid Illness	23	M	Not Tested	103			1.73427	3.28434	<100	1.02351	1.0369
								2.1358		<100	1.0503
32	No Covid Illness	54	M	Not Tested				3.59069	3.54783	<100	1.09403	1.12477
								3.47118		<100	1.15551
33	No Covid Illness	55	M	Negative	124			2.49687	3.27988	<100	1.05244	1.02276
								1.45334		<100	0.993078
34	Mild	27	F	Positive	81	109		0.456815	2.72419	>10000	1.27033	1.38995	0.480418	2.63456	1000	1.29275	1.27743
								0.614663		>10000	1.50958		0.386816		1000	1.26211
35	No Covid Illness	58	F	Not tested				1.21511	2.618	*1000	1.59006	1.24642
								0.141702		<100	0.902766
36	No Covid Illness	48	F	Not tested	32			0.209784	2.29406	<100	1.02598	1.01612
								0.184648		<100	1.00626
37	Moderate	61	F	Negative	105	133		6.72384	3.77571	>10000	6.09213	5.81157	5.68388	3.74392	>10000	5.43053	5.52142
								5.29434		>10000	5.531		5.40991		>10000	5.61232
38	No Covid Illness	38	F	Not tested				0.131391	2.20083	<100	0.892378	0.953496
								0.191909		<100	1.01461
39	Mild	32	M	Positive	88			0.949955	3.01887	>10000	2.09991	2.03743
								1.14824		>10000	1.97495
40	No Covid Illness	53	F	Not tested				0.0959	2.12625	<100	0.829004	0.918677
								0.18646		<100	1.00835
41	No Covid Illness	45	F	Not tested	70			0.122648	2.1775	<100	0.876963	0.941613
								0.184648		<100	1.00626
42	No Covid Illness	67	M	Not tested				0.906204	2.96384	1000	1.74948	1.86835
								0.934209		1000	1.98722
43	No Covid Illness	26	F	Negative	80			0.21018	2.38406	<100	1.03549	1.00521
								0.278946		<100	0.974939
44	No Covid Illness	31	M	Not tested	103	130		1.99602	3.25228	1000	2.6608	2.58279	1.61159	3.19898	1000	2.3276	2.39232
								1.60104		1000	2.50477		1.5513		1000	2.45705
45	Mild	32	M	Not tested	111	138		1.45032	3.12019	1000	2.18503	2.14869	1.42332	3.11867	1000	2.161	2.14375
								1.19928		1000	2.11235		1.21347		1000	2.12649
46	Mild	65	M	Not tested	113			0.336443	2.60069	1000	1.17537	1.24125
								0.472565		1000	1.30713
47	No Covid Illness	35	F	Negative	117			0.260826	2.11248	<100	0.941523	0.974388
								0.0644		<100	1.00725
48	Moderate	64	F	Negative	114			16.1107	4.09578	>10000	11.1823	11.266
								9.64818		>10000	11.3497
49	No Covid Illness	31	F	Negative	113			0.798078	2.81663	1000	1.79853	1.8209
								0.538531		1000	1.84327
50	Moderate	61	M	Not tested	175			0.372249	2.41493	100	1.14005	1.18042
								0.181566		100	1.22079
51	No Covid Illness	62	M	Not tested	130			0	0.864827	<100	0.913677	0.872384
								0.0537		<100	0.831091
52	Mild	26	F	Positive	107			7.19371	3.85847	>10000	5.44469	4.79335
								7.24408		>10000	4.142
* Titer discrepancy was observed between the two runs

## Sheet: VN
RBD-ACE2 Blocking ELISA: OD Ratios and Percent Inhibition
Deidentified Specimen #	Severity of Illness	Age	Gender	RT-PCR Nasal Swab Test Outcome	Time of 1st draw PSO	Time of 2nd draw PSO	Time of 3rd draw PSO	First Draw				Second Draw				Third Draw
								% Inhibition (1:20)	Average of n=2 runs (% inhibition)	OD Ratio at 1:20	Average of n=2 runs (OD ratio at 1:20)	% Inhibition (1:20)	Average of n=2 runs (% inhibition)	OD Ratio at 1:20	Average of n=2 runs (OD ratio at 1:20)	% Inhibition (1:20)	Average of n=2 runs (% inhibition)	OD Ratio at 1:20	Average of n=2 runs (OD ratio at 1:20)
1	Mild	46	F	Negative	58			0	0	1	1
								0		1
2	Mild	48	M	Positive	75		140	12.4678	12.7158	0.875322	0.872842					4.01855	2.00927	0.959815	0.979907
								12.9638		0.870362						0		1
3	Mild	40	F	Negative	86	114	142	11.0763	15.6154	0.889237	0.843846	0	2.22253	1	0.977775	0	0	1	1
								20.1546		0.798454		4.44506		0.955549		0		1
4	Moderate	42	M	Positive	38	66	94	71.613	65.4724	0.28387	0.345276	60.9333	55.4529	0.390667	0.445471	50.4196	54.1441	0.495804	0.458559
								59.3319		0.406681		49.9724		0.500276		57.8686		0.421314
5	Mild	73	M	Positive	38	66	94	59.3286	56.804	0.406714	0.43196	47.9295	43.7467	0.520705	0.562533	39.2419	43.8341	0.607581	0.561659
								54.2794		0.457206		39.5638		0.604362		48.4263		0.515737
6	Severe	69	F	Positive	36	64	92	62.2614	61.97	0.377386	0.3803	61.0993	58.5038	0.389007	0.414962	57.6132	62.7105	0.423868	0.372895
								61.6786		0.383214		55.9083		0.440917		67.8078		0.321922
7	Severe	65	M	Negative	71	97	132	59.983	68.5002	0.40017	0.314998	61.3417	67.4524	0.386583	0.325476	55.716	61.0021	0.44284	0.389979
								77.0173		0.229827		73.5632		0.264368		66.2882		0.337118
8	No Covid Illness	42	M	Not tested	88			0	0	1	1
								0		1
9	Severe	42	F	Positive	66	94	121	59.0519	57.7562	0.409481	0.422438	43.2998	42.8399	0.567002	0.571601	34.9258	37.5071	0.650742	0.624929
								56.4605		0.435395		42.3799		0.576201		40.0883		0.599117
10	Mild	32	F	Positive	84	110		9.77444	10.2132	0.902256	0.897868	20.4986	12.3739	0.795014	0.876261
								10.6519		0.893481		4.24913		0.957509
11	Mild	42	F	Not tested	79	110	139	49.2207	45.9936	0.507793	0.540064	28.0089	28.3749	0.719911	0.716251	29.4476	30.8751	0.705524	0.691249
								42.7664		0.572336		28.741		0.71259		32.3026		0.676974
12	Moderate	50	F	Positive	59	87	116	51.3458	56.5977	0.486542	0.434023	29.172	37.501	0.70828	0.62499	20.4819	27.4982	0.795181	0.725018
								61.8495		0.381505		45.83		0.5417		34.5145		0.654855
13	Severe	45	M	Positive	68	99	126	59.66	58.6848	0.4034	0.413152	49.4333	49.1172	0.505667	0.508828	46.6512	44.5807	0.533488	0.554193
								57.7096		0.422904		48.801		0.51199		42.5102		0.574898
14	Mild	60	M	Positive	79	107	135	28.8644	37.3102	0.711356	0.626898	29.172	36.6676	0.70828	0.633324	28.3517	33.4147	0.716483	0.665853
								45.7559		0.542441		44.1632		0.558368		38.4777		0.615223
15	Moderate	52	F	Positive	61	90	115	41.2377	29.3523	0.587623	0.706477	18.2889	11.8187	0.817111	0.881813	11.4956	6.80109	0.885044	0.931989
								17.467		0.82533		5.34847		0.946515		2.10658		0.978934
16	Mild	39	F	Positive	73	102	128	31.7355	34.1435	0.682645	0.658565	31.4791	34.7562	0.685209	0.652438	29.2489	37.8635	0.707511	0.621365
								36.5516		0.634484		38.0332		0.619668		46.4782		0.535218
17	No Covid Illness	46	F	Negative				3.68304	1.84152	0.96317	0.981585
								0		1
18	Mild	45	F	Not Tested	74	102	128	36.0677	38.6802	0.639323	0.613198	40.887	39.7379	0.59113	0.602621	41.2971	51.0177	0.587029	0.489823
								41.2927		0.587073		38.5888		0.614112		60.7383		0.392617
19	Mild	22	M	Positive	62	90	116	21.6355	36.1218	0.783645	0.638782	11.4073	23.1183	0.885927	0.768817	10.9715	20.0669	0.890285	0.799331
								50.6081		0.493919		34.8293		0.651707		29.1623		0.708377
20	Severe	53	F	Positive	75	103	129	30.6332	39.1668	0.693668	0.608332	22.1225	31.3002	0.778775	0.686998	21.3791	14.7238	0.786209	0.852762
								47.7005		0.522995		40.4778		0.595222		8.0684		0.919316
21	Moderate	21	M	Positive	77	105	131	48.6527	38.5209	0.513473	0.614791	38.4862	31.1799	0.615138	0.688201	32.0146	30.5202	0.679854	0.694798
								28.389		0.71611		23.8735		0.761265		29.0258		0.709742
22	Mild	29	F	Positive	63	91	118	0	7.78793	1	0.922121	5.00858	6.72228	0.949914	0.932777	2.59013	6.46826	0.974099	0.935317
								15.5759		0.844241		8.43598		0.91564		10.3464		0.896536
23	moderate	48	F	Positive	72	100	123	63.4769	61.7372	0.365231	0.382628	54.7212	45.347	0.452788	0.54653	43.7486	42.2631	0.562514	0.577369
								59.9974		0.400026		35.9727		0.640273		40.7777		0.592223
24	No Covid Illness	51	M	Not Tested	68	96	119	35.0387	24.9277	0.649613	0.750723	24.9337	17.7479	0.750663	0.822521	14.6375	18.9706	0.853625	0.810294
								14.8168		0.851832		10.5621		0.894379		23.3037		0.766963
25	No Covid Illness	20	F	Not Tested	68	96	119	54.3785	59.4875	0.456215	0.405125	50.3874	49.3745	0.496126	0.506255	45.3349	44.3738	0.546651	0.556262
								64.5966		0.354034		48.3616		0.516384		43.4127		0.565873
26	Mild	18	F	Not Tested	68	96	119	52.1495	55.1932	0.478505	0.448068	51.3215	56.078	0.486785	0.43922	43.9338	53.2239	0.560662	0.467761
								58.2369		0.417631		60.8345		0.391655		62.514		0.37486
27	Mild	27	F	Not Tested	92	120	140	30.5255	21.4301	0.694745	0.785699	13.1633	7.28007	0.868367	0.927199	17.8259	8.91293	0.821741	0.910871
								12.3347		0.876653		1.39683		0.986032		0		1
28	No Covid Illness	70	F	Not Tested				0	0	1	1
								0		1
29	Mild	29	F	Negative	97			0	0	1	1
								0		1
30	No Covid Illness	25	M	Not Tested				12.6203	11.7136	0.873797	0.882864
								10.8069		0.891931
31	No Covid Illness	23	M	Not Tested	103			4.3738	4.93078	0.956262	0.950692
								5.48776		0.945122
32	No Covid Illness	54	M	Not Tested				3.47284	1.73642	0.965272	0.982636
								0		1
33	No Covid Illness	55	M	Negative	124			3.70678	3.69497	0.962932	0.96305
								3.68315		0.963168
34	Mild	27	F	Positive	81	109		0	0	1	1	0	0	1	1
								0		1		0		1
35	No Covid Illness	58	F	Not tested				0	0	1	1
								0		1
36	No Covid Illness	48	F	Not tested	32			0	0	1	1
								0		1
37	Moderate	61	F	Negative	105	133		20.9686	21.7452	0.790314	0.782548	25.3993	23.4938	0.746007	0.765062
								22.5217		0.774783		21.5883		0.784117
38	No Covid Illness	38	F	Not tested				0	0	1	1
								0		1
39	Mild	32	M	Positive	88			2.54101	1.96292	0.97459	0.980371
								1.38483		0.986152
40	No Covid Illness	53	F	Not tested				5.01479	2.50739	0.949852	0.974926
								0		1
41	No Covid Illness	45	F	Not tested	70			2.62211	1.31105	0.973779	1.00654
								0		1.0393
42	No Covid Illness	67	M	Not tested				16.5421	20.435	0.834579	0.79565
								24.3279		0.756721
43	No Covid Illness	26	F	Negative	80			0	0	1	1
								0		1
44	No Covid Illness	31	M	Not tested	103	130		0	0	1	1	0	0	1	1
								0		1		0		1
45	Mild	32	M	Not tested	111	138		0	0	1	1	0	0	1	1
								0		1		0		1
46	Mild	65	M	Not tested	113			12.6846	12.205	0.873154	0.87795
								11.7253		0.882747
47	No Covid Illness	35	F	Negative	117			0	0	1	1
								0		1
48	Moderate	64	F	Negative	114			44.2224	47.576	0.557776	0.52424
								50.9295		0.490705
49	No Covid Illness	31	F	Negative	113			0	0	1	1
								0		1
50	Moderate	61	M	Not tested	175			0	0	1	1
								0		1
51	No Covid Illness	62	M	Not tested	130			2.95049	2.95049	0.970495	0.970495
52	Mild	26	F	Positive	107			15.9454	23.8603	0.840546	0.761397
								31.7753		0.682247

## Sheet: NP
NP ELISA: OD Ratios and Quantiative Estimation of Titers
Deidentified Specimen #	Severity of Illness	Age	Gender	RT-PCR Nasal Swab Test Outcome	Time of 1st draw PSO	Time of 2nd draw PSO	Time of 3rd draw PSO	First Draw			Second Draw			Third Draw
								Endpoint Titer	OD Ratio at 1:1000	Average of n=2 runs (OD ratio at 1:1000)	Endpoint Titer	OD Ratio at 1:1000	Average of n=2 runs (OD ratio at 1:1000)	Endpoint Titer	OD Ratio at 1:1000	Average of n=2 runs (OD ratio at 1:1000)
1	Mild	46	F	Negative	58			<1000	1.41093	1.42525
								<1000	1.43956
2	Mild	48	M	Positive	75		140	<1000	1.55048	1.54032	<1000	1.02499	0.984565
								<1000	1.53016		<1000	0.944143
3	Mild	40	F	Negative	86	114	142	10000	3.59772	3.72435	10000	3.22276	3.41894	<1000	2.30462	2.52237
								10000	3.85099		10000	3.61511		<1000	2.74011
4	Moderate	42	M	Positive	38	66	94	>100000	11.5566	11.9093	>100000	9.88	10.0858	>100000	7.85125	8.22541
								>100000	12.262		>100000	10.2917		>100000	8.59958
5	Mild	73	M	Positive	38	66	94	>100000	8.62825	9.15947	>100000	6.15825	6.57277	>100000	4.8124	5.08487
								>100000	9.69068		>100000	6.98729		>100000	5.35734
6	Severe	69	F	Positive	36	64	92	>100000	9.34537	9.62572	>100000	7.43567	7.59848	>100000	7.14768	7.7963
								>100000	9.90607		>100000	7.7613		>100000	8.44492
7	Severe	65	M	Negative	71	97	132	>100000	14.865	16.0149	>100000	14.6395	15.315	>100000	11.765	12.7765
								>100000	17.1649		>100000	15.9905		>100000	13.7881
8	No Covid Illness	42	M	Not tested	88			<1000	0.795424	0.738367
								<1000	0.68131
9	Severe	42	F	Positive	66	94	121	>100000	9.94701	9.88699	>100000	7.22752	7.5223	10000	5.32565	5.35068
								>100000	9.82698		>100000	7.81709		10000	5.37571
10	Mild	32	F	Positive	84	110		<1000	1.24074	1.21105	<1000	0.891404	0.909261
								<1000	1.18136		<1000	0.927119
11	Mild	42	F	Not tested	79	110	139	1000	4.04488	4.26009	1000	2.45784	2.6091	<1000	2.03001	2.04671
								1000	4.4753		1000	2.76037		<1000	2.06341
12	Moderate	50	F	Positive	59	87	116	>100000	6.51308	7.44236	10000	5.22002	5.66169	1000	3.45771	3.73419
								>100000	8.37165		10000	6.10335		1000	4.01067
13	Severe	45	M	Positive	68	99	126	>100000	11.1666	12.3022	>100000	9.79631	11.2	>100000	9.61944	10.3382
								>100000	13.4378		>100000	12.6037		>100000	11.057
14	Mild	60	M	Positive	79	107	135	>100000	6.38561	6.76353	10000	5.04953	5.20647	10000	3.60829	3.85064
								>100000	7.14146		10000	5.36341		10000	4.09299
15	Moderate	52	F	Positive	61	90	115	>100000	5.16425	5.76094	10000	3.80826	4.23965	1000	3.41628	3.77658
								>100000	6.35762		10000	4.67104		1000	4.13689
16	Mild	39	F	Positive	73	102	128	10000	7.43355	6.7616	10000	4.35084	4.33236	10000	3.84968	3.7646
								10000	6.08964		10000	4.31387		10000	3.67952
17	No Covid Illness	46	F	Negative				<1000	0.768421	0.630199
								<1000	0.491978
18	Mild	45	F	Not Tested	74	102	128	>100000	12.0189	11.6416	>100000	10.1797	10.1746	>100000	8.48032	8.34155
								>100000	11.2644		>100000	10.1695		>100000	8.20278
19	Mild	22	M	Positive	62	90	116	10000	6.78508	6.50921	10000	4.3673	4.54896	10000	4.09738	3.89871
								10000	6.23335		10000	4.73061		10000	3.70005
20	Severe	53	F	Positive	75	103	129	>100000	6.11768	5.97056	10000	5.32273	5.14505	10000	4.67179	4.45109
								>100000	5.82345		10000	4.96738		10000	4.23038
21	Moderate	21	M	Positive	77	105	131	>100000	7.46893	7.29902	>100000	6.897	7.21116	>100000	6.12015	6.52472
								>100000	7.12911		>100000	7.52532		>100000	6.92929
22	Mild	29	F	Positive	63	91	118	<1000	1.06346	0.971064	<1000	0.784829	0.81811	<1000	0.765302	0.711908
								<1000	0.878667		<1000	0.851391		<1000	0.658513
23	moderate	48	F	Positive	72	100	123	>100000	6.28389	6.64557	>100000	4.85017	5.0153	10000	3.76267	3.97539
								>100000	7.00725		>100000	5.18043		10000	4.18812
24	No Covid Illness	51	M	Not Tested	68	96	119	10000	3.14157	3.36806	<1000	2.21705	2.28852	<1000	1.77544	1.82516
								10000	3.59454		<1000	2.36		<1000	1.87488
25	No Covid Illness	20	F	Not Tested	68	96	119	10000	4.33796	4.68094	10000	4.63763	4.98696	10000	4.49493	4.63474
								10000	5.02392		10000	5.33629		10000	4.77454
26	Mild	18	F	Not Tested	68	96	119	>100000	5.59144	5.72915	10000	3.59895	3.50972	<1000	2.69696	2.78695
								>100000	5.86687		10000	3.4205		<1000	2.87693
27	Mild	27	F	Not Tested	92	120	140	>100000	4.84491	5.19581	>100000	4.33571	4.31257	10000	3.60721	3.86
								>100000	5.5467		>100000	4.28943		10000	4.11278
28	No Covid Illness	70	F	Not Tested				<1000	0.511856	0.419241
								<1000	0.326627
29	Mild	29	F	Negative	97			<1000	0.37271	0.342719
								<1000	0.312728
30	No Covid Illness	25	M	Not Tested				<1000	0.343604	0.327702
								<1000	0.311801
31	No Covid Illness	23	M	Not Tested	103			<1000	0.528894	0.462739
								<1000	0.396585
32	No Covid Illness	54	M	Not Tested				<1000	0.529604	0.476067
								<1000	0.42253
33	No Covid Illness	55	M	Negative	124			<1000	0.334375	0.323088
								<1000	0.311801
34	Mild	27	F	Positive	81	109		10000	3.3794	3.00697	<1000	2.21367	2.14131
								10000	2.63454		<1000	2.06894
35	No Covid Illness	58	F	Not tested				<1000	0.616426	0.551379
								<1000	0.486331
36	No Covid Illness	48	F	Not tested	32			<1000	0.465088	0.377354
								<1000	0.28962
37	Moderate	61	F	Negative	105	133		<1000	2.48674	2.42945	<1000	2.0821	1.92519
								<1000	2.37217		<1000	1.76827
38	No Covid Illness	38	F	Not tested				<1000	0.454937	0.376866
								<1000	0.298796
39	Mild	32	M	Positive	88			<1000	1.49635	1.46907
								<1000	1.44179
40	No Covid Illness	53	F	Not tested				<1000	0.524146	0.450756
								<1000	0.377366
41	No Covid Illness	45	F	Not tested	70			<1000	0.473393	0.398998
								<1000	0.324603
42	No Covid Illness	67	M	Not tested				10000	3.13766	3.6951
								10000	4.25253
43	No Covid Illness	26	F	Negative	80			<1000	0.310676	0.310184
								<1000	0.309692
44	No Covid Illness	31	M	Not tested	103	130		<1000	1.18256	0.89195	<1000	1.36232	0.948633
								<1000	0.601341		<1000	0.534951
45	Mild	32	M	Not tested	111	138		<1000	0.876594	0.76897	<1000	0.745793	0.66431
								<1000	0.661347		<1000	0.582828
46	Mild	65	M	Not tested	113			<1000	1.30106	1.43509
								<1000	1.56911
47	No Covid Illness	35	F	Negative	117			<1000	0.465191	0.433705
								<1000	0.40222
48	Moderate	64	F	Negative	114			>100000	6.98813	6.55906
								>100000	6.12999
49	No Covid Illness	31	F	Negative	113			<1000	1.19602	1.3541
								<1000	1.51219
50	Moderate	61	M	Not tested	175			<1000	0.415143	0.39495
								<1000	0.374757
51	No Covid Illness	62	M	Not tested	130			<1000	1.04928	0.70636
								<1000	0.363439
52	Mild	26	F	Positive	107			10000	6.21766	5.53502
								10000	4.85238
